# Supplementary material for: Salvia officinalis L. and Salvia sclarea Essential Oils: Chemical Composition, Biological Activities and Preservative Effects against Listeria monocytogenes Inoculated into Minced Beef Meat
Source: Plants (Basel). 2023 Sep 25;12(19):3385. doi: 10.3390/plants12193385 (PMC10574192; doi:10.3390/plants12193385)
Supplement: Supplementary file 1 [file plants-12-03385-s001.zip]

Archive with 1 entries (1 files):
- plants-2609979-supplementary.pdf
